# Supplementary material for: The contribution of the proximity of the retinal detachment to the fovea for postoperative metamorphopsia after 27-gauge pars plana vitrectomy for the primary rhegmatogenous retinal detachment
Source: PLoS One. 2021 Oct 28;16(10):e0258775. doi: 10.1371/journal.pone.0258775 (PMC8553140; doi:10.1371/journal.pone.0258775)
Supplement: S1 Data — (XLSX) [file pone.0258775.s001.xlsx]

## Sheet: data 77eye
																Metamorphopsia score after surgery
									Presence of ERM after surgery		best-corrected visual acuity after surgery (logMAR)					1 month			3 months			6 months			12 months
Age(years)	Sex	Lens status	Location of retinal breaks	Quadrant of retinal detachment	Macular status	Foveal detachment	EZ disruption 12 months after surgery	CMT 12 months after surgery(μm)	3months after surgery	12 months after surgery	preoperative	1 month	3 months	6 months	12 months	Vertical(°)	Horizontal(°)	Average(°)	Vertical(°)	Horizontal(°)	Average(°)	Vertical(°)	Horizontal(°)	Average(°)	Vertical(°)	Horizontal(°)	Average(°)	Presence of metmorphopsia	Tamponade substance	operative time(minutes)	Initial anatomical success	Final anatomical success
64	female	phakia	inferior	1	Group A	-	-	253	-	-	0	0.30103	0.0457575	0	-0.0791812	0	0	0	0	0	0	0	0	0	0	0	0	-	SF6 gas	59	success	success
54	male	phakia	superior	1	Group B	-	-	359	+	+	-0.0791812	-0.0791812	0	0	-0.176091	0	0	0	0	0	0	0	0	0	0	0	0	-	SF6 gas	72	success	success
58	female	phakia	superior	2	Group B	-	+	220	-	-	0.154902	-0.0791812	-0.176091	-0.0791812	0	0.4	0	0.2	0.4	0	0.2	0.6	0	0.3	0.4	0	0.2	+	SF6 gas	67	success	success
45	male	phakia	superior	2	Group A	-	-	294	-	-	-0.176091	0	-0.176091	-0.176091	-0.176091	0	0	0	0	0	0	0	0	0	0	0	0	-	SF6 gas	139	success	success
73	male	phakia	superior	2	Group C	+	+	281	-	-	2	0.221849	0.30103	0.154902	0.154902	0.6	0.5	0.55	0.6	0.4	0.5	0.7	0	0.35	0	0	0	-	SF6 gas	79	success	success
78	male	phakia	superior	1	Group A	-	-	295	-	-	0.0457575	0	-0.0791812	-0.176091	-0.176091	0	0	0	0	0	0	0	0	0	0	0	0	-	SF6 gas	94	success	success
38	female	phakia	3 or 9 o'clock	2	Group A	-	-	268	-	-	0	0.0457575	0	0.154902	0.154902	0	0	0	0	0	0	0	0	0	0	0	0	-	SF6 gas	53	success	success
62	female	phakia	3 or 9 o'clock	2	Group B	-	-	246	-	-	0	0	-0.0791812	-0.176091	-0.176091	0	0.7	0.35	0	0.9	0.45	0	0.6	0.3	0	0	0	-	SF6 gas	59	success	success
49	female	phakia	inferior	1	Group B	-	-	334	+	+	0	0.09691	0.221849	0.221849	0.221849	0	0.2	0.1	0	0	0	0	0	0	0	0	0	-	SF6 gas	59	success	success
53	female	phakia	inferior	1	Group A	-	-	322	-	-	0.09691	0.221849	0	0	0	0	0	0	0	0	0	0	0	0	0	0	0	-	Air	43	success	success
57	male	phakia	3 or 9 o'clock	1	Group C	+	-	257	-	-	0.154902	0.09691	-0.176091	-0.176091	-0.176091	0.5	0.6	0.55	0.8	1.5	1.15	0.4	0.9	0.65	0.3	0.8	0.55	+	Air	122	success	success
60	female	phakia	3 or 9 o'clock	2	Group A	-	-	305	-	-	-0.176091	-0.176091	-0.176091	-0.176091	-0.176091	0	0	0	0	0	0	0	0	0	0	0	0	-	Air	63	success	success
49	male	phakia	inferior	1	Group B	-	+	275	-	-	0	0	-0.176091	-0.176091	-0.176091	0.4	0.4	0.4	0.5	0.3	0.4	0	0.4	0.2	0	0	0	-	Air	67	success	success
62	male	phakia	inferior	2	Group B	-	-	291	-	-	-0.176091	0.0457575	0	-0.0791812	-0.0791812	0.5	0.4	0.45	0.9	0.9	0.9	0.4	0.4	0.4	0.4	0.3	0.35	+	Air	84	success	success
62	female	phakia	superior	3	Group C	+	+	288	+	+	0.823909	0.823909	0.69897	0.69897	0.522879	0.6	0.6	0.6	1	0.4	0.7	1	1	1	0.9	0.6	0.75	+	Air	97	success	success
49	female	phakia	3 or 9 o'clock	1	Group A	-	-	307	-	-	-0.176091	-0.176091	-0.176091	-0.176091	-0.176091	0	0	0	0	0	0	0	0	0	0	0	0	-	SF6 gas	131	success	success
65	male	phakia	3 or 9 o'clock	2	Group C	+	-	272	-	-	2	0.221849	0.154902	0	-0.0791812	0.5	0.5	0.5	0.3	0	0.15	0.2	0.4	0.3	0	0	0	-	Air	43	success	success
67	male	phakia	inferior	1	Group C	+	-	263	-	-	1.39794	0.30103	0.30103	0.30103	0	0.6	0.4	0.5	0.5	0.3	0.4	0.5	0.4	0.45	0.5	0.4	0.45	+	SF6 gas	229	success	success
57	female	phakia	inferior	2	Group C	+	+	271	-	+	0.522879	0.221849	0.154902	0.221849	0.0457575	1.5	1.2	1.35	0.5	0.4	0.45	0.6	0.7	0.65	0.5	0.6	0.55	+	SF6 gas	153	success	success
56	male	phakia	inferior	2	Group C	+	-	286	-	-	0.522879	0	0	-0.0791812	-0.0791812	0.6	0.8	0.7	0.3	0.7	0.5	0	0	0	0	0	0	-	Air	115	success	success
42	female	phakia	3 or 9 o'clock	2	Group C	+	-	264	-	-	0	0	0	0	-0.0791812	1.1	2	1.55	1.3	2	1.65	0.6	1.7	1.15	0.5	1	0.75	+	Air	65	success	success
66	female	phakia	inferior	1	Group A	-	-	258	-	-	0	-0.0791812	-0.176091	-0.176091	-0.176091	0	0	0	0	0	0	0	0	0	0	0	0	-	Air	41	success	success
55	female	phakia	superior	1	Group A	-	-	265	-	-	-0.0791812	-0.0791812	-0.176091	-0.0791812	-0.176091	0	0	0	0	0	0	0	0	0	0	0	0	-	Air	50	success	success
72	female	pseudophakia	inferior	2	Group C	+	+	268	-	-	0	0.09691	-0.0791812	-0.176091	-0.0791812	0.5	0.8	0.65	0	0.7	0.35	0.7	0.8	0.75	0.4	0.5	0.45	+	Air	62	success	success
49	female	phakia	superior	2	Group B	-	-	287	-	-	-0.0791812	-0.0791812	-0.176091	-0.176091	-0.176091	0	0	0	0	0	0	0	0	0	0	0	0	-	Air	85	success	success
63	male	phakia	inferior	4	Group C	+	+	247	-	-	0.522879	0	-0.0791812	-0.0791812	-0.176091	1.1	0.6	0.85	1	0.6	0.8	0.9	0.5	0.7	1.1	0.7	0.9	+	Air	82	success	success
52	male	phakia	inferior	1	Group A	-	-	257	-	-	-0.176091	-0.176091	-0.176091	-0.176091	-0.176091	0	0	0	0	0	0	0	0	0	0	0	0	-	Air	91	success	success
57	female	phakia	inferior	2	Group C	+	-	330	-	+	1	0.09691	0	0	0	1.8	2	1.9	2	2	2	2	2	2	2	2	2	+	Air	69	success	success
62	male	phakia	superior	2	Group B	-	-	290	-	-	-0.176091	-0.176091	-0.176091	-0.176091	-0.176091	0	0	0	0	0	0	0	0	0	0	0	0	-	Air	92	success	success
57	female	phakia	superior	2	Group C	+	+	221	-	-	1.09691	0.823909	0	0	-0.0791812	0.4	0	0.2	0.7	0.5	0.6	0.9	0.7	0.8	0.4	0.6	0.5	+	Air	40	success	success
60	female	phakia	superior	2	Group A	-	-	337	+	+	-0.0791812	-0.0791812	-0.0791812	-0.176091	-0.0791812	0	0	0	0.3	0	0.15	0.3	0	0.15	0.3	0	0.15	+	Air	73	success	success
67	female	phakia	superior	2	Group C	+	-	262	-	-	1.69897	0.221849	0.154902	0.09691	0.0457575	0.3	0	0.15	0.2	0	0.1	0.2	0.2	0.2	0	0	0	-	Air	67	success	success
68	male	phakia	superior	1	Group A	-	-	285	-	-	-0.176091	-0.0791812	-0.176091	-0.176091	-0.176091	0	0	0	0	0	0	0	0	0	0	0	0	-	Air	86	success	success
51	female	phakia	superior	2	Group C	+	+	287	-	-	1.1549	0.09691	0.0457575	0	-0.0791812	0.6	0.6	0.6	0.4	0.4	0.4	0.4	0.4	0.4	0	0.4	0.2	+	SF6 gas	189	success	success
59	male	phakia	superior	2	Group A	-	-	320	-	+	1.39794	-0.176091	-0.176091	-0.176091	-0.176091	0	0	0	0	0	0	0	0	0	0	0	0	-	SF6 gas	135	success	success
57	female	phakia	superior	2	Group B	-	-	251	-	-	-0.0791812	-0.0791812	-0.0791812	-0.0791812	-0.0791812	0	0	0	0	0	0	0	0	0	0	0	0	-	Air	29	success	success
63	male	phakia	superior	2	Group C	+	+	275	-	-	1.39794	0.0457575	0.09691	0	-0.176091	1.3	1.1	1.2	1.4	1.2	1.3	1	1	1	0.9	0.7	0.8	+	Air	103	success	success
57	female	phakia	superior	2	Group C	+	-	262	-	-	2	0.0457575	0.0457575	0	-0.0791812	0.3	0.3	0.3	0	0	0	0	0	0	0	0	0	-	Air	61	success	success
81	female	pseudophakia	3 or 9 o'clock	1	Group A	-	-	305	-	-	0	0.0457575	0	0	0	0	0	0	0	0	0	0	0.2	0.1	0	0	0	-	Air	42	success	success
53	male	pseudophakia	superior	2	Group C	+	-	298	-	-	-0.0791812	0.0457575	0	-0.0791812	-0.0791812	1.1	1.5	1.3	0.6	1.3	0.95	0.6	1.4	1	0.6	1.8	1.2	+	Air	106	success	success
51	male	pseudophakia	superior	2	Group C	+	+	272	-	-	0.522879	0.0457575	0.0457575	0	0	0.7	0.8	0.75	0.7	0.8	0.75	0.5	0.5	0.5	0.5	0.7	0.6	+	Air	50	success	success
58	female	phakia	superior	2	Group A	-	-	276	-	-	-0.176091	-0.176091	-0.176091	-0.176091	-0.176091	0	0	0	0	0	0	0	0	0	0	0	0	-	Air	119	success	success
79	male	pseudophakia	superior	1	Group A	-	-	271	-	-	-0.176091	-0.176091	-0.176091	-0.176091	-0.176091	0	0	0	0	0	0	0	0	0	0	0	0	-	Air	81	success	success
42	male	phakia	3 or 9 o'clock	2	Group C	+	-	235	-	-	1.22185	0.09691	0.0457575	0	-0.0791812	0.8	1	0.9	0.9	1	0.95	0.4	0.9	0.65	0.3	0.5	0.4	+	Air	123	success	success
41	female	phakia	3 or 9 o'clock	1	Group B	-	-	240	-	-	-0.0791812	-0.0791812	-0.0791812	-0.176091	-0.176091	0	0	0	0	0	0	0	0	0	0	0	0	-	Air	141	success	success
59	male	phakia	superior	1	Group A	-	-	265	-	-	-0.0791812	-0.176091	-0.176091	-0.176091	-0.0791812	0	0	0	0	0	0	0	0	0	0	0	0	-	Air	105	success	success
59	female	phakia	superior	2	Group C	+	-	262	-	-	1.69897	0.0457575	0.221849	-0.0791812	-0.0791812	0.4	0.5	0.45	0.4	0.4	0.4	0.4	0.5	0.45	0.2	0.4	0.3	+	Air	65	success	success
60	female	phakia	superior	2	Group A	-	-	310	+	+	-0.176091	-0.0791812	-0.0791812	-0.0791812	-0.176091	0	0	0	0	0	0	0	0	0	0	0	0	-	Air	65	success	success
64	male	phakia	superior	1	Group B	-	+	342	+	+	0.221849	0.0457575	0.221849	0	0	0	0	0	0.8	0.7	0.75	0.9	0.5	0.7	1	0.5	0.75	+	Air	107	success	success
46	male	phakia	inferior	2	Group B	-	-	274	-	-	-0.176091	-0.176091	-0.176091	-0.176091	-0.176091	0	0	0	0	0	0	0	0	0	0	0	0	-	Air	108	success	success
44	male	phakia	inferior	2	Group C	+	-	273	-	-	0.39794	0	0	0	-0.0791812	0.8	0.7	0.75	1.1	1.1	1.1	1	0.9	0.95	0.9	0.9	0.9	+	Air	79	success	success
57	male	phakia	superior	1	Group B	-	-	285	-	-	0.09691	-0.176091	-0.0791812	-0.0791812	-0.0791812	0	0.2	0.1	0	0.6	0.3	0	0.2	0.1	0	0.2	0.1	+	Air	102	success	success
55	female	phakia	superior	1	Group A	-	-	354	+	+	0.69897	0	-0.176091	-0.176091	-0.0791812	0	0	0	0	0	0	0	0	0	0	0	0	-	Air	37	success	success
71	male	pseudophakia	superior	2	Group C	+	-	282	-	-	1.22185	0.0457575	0	0.0457575	0	0	0	0	0.7	0.6	0.65	0.2	0.3	0.25	0	0	0	-	Air	65	success	success
62	male	phakia	superior	2	Group A	-	-	281	-	-	-0.176091	-0.176091	-0.176091	-0.176091	-0.176091	0	0	0	0.2	0	0.1	0.2	0	0.1	0.2	0	0.1	+	Air	58	success	success
71	female	phakia	superior	2	Group B	-	-	261	-	-	-0.0791812	-0.176091	-0.176091	-0.0791812	-0.0791812	0.3	0	0.15	0	0	0	0	0	0	0	0	0	-	Air	59	success	success
44	male	phakia	superior	3	Group C	+	-	285	-	-	0.30103	0.221849	-0.0791812	0	-0.0791812	1.1	0.8	0.95	0.3	0.3	0.3	0.6	0	0.3	0	0	0	-	Air	84	success	success
45	male	phakia	superior	2	Group A	-	-	282	-	-	0.09691	-0.0791812	-0.0791812	-0.0791812	-0.0791812	0	0	0	0.5	0	0.25	0	0	0	0	0	0	-	Air	95	success	success
68	male	pseudophakia	inferior	2	Group C	+	+	234	-	-	0.522879	0.30103	0.221849	0.154902	0.154902	1.3	0.5	0.9	0.6	0.3	0.45	0.7	0.4	0.55	0.6	0.2	0.4	+	Air	42	success	success
75	male	phakia	3 or 9 o'clock	2	Group C	+	+	269	-	-	1	0.154902	0.154902	0.09691	0.0457575	1.6	0.7	1.15	0.5	0.2	0.35	1.3	0.6	0.95	0.7	0.9	0.8	+	Air	65	success	success
51	male	phakia	inferior	2	Group B	-	-	271	-	-	-0.0791812	-0.0791812	-0.0791812	-0.0791812	-0.176091	0	0	0	0	0	0	0	0	0	0	0	0	-	Air	107	success	success
65	female	phakia	superior	1	Group B	-	-	265	-	-	0.30103	0.154902	0.09691	0.09691	0	0	0	0	0	0	0	0.4	0	0.2	0.2	0	0.1	+	Air	63	success	success
39	male	phakia	superior	2	Group B	-	-	281	+	+	0.154902	-0.0791812	-0.0791812	-0.0791812	-0.176091	0.4	0	0.2	0.2	0	0.1	0.4	0	0.2	0.3	0	0.15	+	Air	180	success	success
60	male	phakia	inferior	2	Group C	+	+	257	-	-	0.522879	0.154902	0.09691	0	0	1.1	0.5	0.8	0.4	0.2	0.3	0.6	0	0.3	0.2	0	0.1	+	Air	73	success	success
66	female	phakia	superior	2	Group B	-	-	287	-	-	-0.0791812	-0.0791812	-0.0791812	-0.0791812	-0.0791812	0	0	0	0	0	0	0	0	0	0	0	0	-	Air	75	success	success
74	male	phakia	3 or 9 o'clock	3	Group C	+	-	274	-	-	0.39794	0.221849	0	0	0	0.7	0.9	0.8	0.4	0.4	0.4	0.2	0.3	0.25	0.4	0.4	0.4	+	Air	56	success	success
64	male	pseudophakia	superior	2	Group C	+	+	262	-	-	1.52288	0.39794	0.154902	0.154902	0.09691	1.2	0.5	0.85	0.8	0.5	0.65	1.4	0.6	1	1.1	0.3	0.7	+	Air	49	success	success
56	male	phakia	superior	2	Group C	+	-	368	-	+	0.69897	0	-0.0791812	-0.176091	-0.176091	0.4	1.6	1	0.4	2	1.2	0.4	2	1.2	0.6	2	1.3	+	Air	77	success	success
40	male	phakia	superior	2	Group C	+	+	255	-	-	0.69897	-0.176091	-0.0791812	-0.176091	-0.0791812	0.9	1	0.95	1	1.2	1.1	1	1.3	1.15	1.2	0..8	1.2	+	Air	46	success	success
54	male	phakia	superior	3	Group C	+	-	284	-	-	1.69897	0.0457575	0.0457575	0	0	1.3	0.7	1	0.9	0.5	0.7	0	0	0	0	0	0	-	SF6 gas	89	success	success
72	male	pseudophakia	superior	2	Group B	-	-	286	-	-	0	-0.176091	-0.176091	-0.176091	-0.176091	0.2	0	0.1	0	0	0	0	0	0	0	0	0	-	Air	120	success	success
56	male	phakia	superior	2	Group A	-	-	287	-	-	-0.176091	-0.176091	-0.176091	-0.176091	-0.176091	0	0	0	0	0	0	0	0	0	0	0	0	-	Air	72	success	success
77	female	phakia	superior	2	Group A	-	-	260	-	-	-0.0791812	-0.0791812	-0.176091	-0.176091	-0.0791812	0	0	0	0	0	0	0	0	0	0	0	0	-	Air	99	success	success
50	female	phakia	superior	3	Group C	+	-	254	-	-	1.22185	0	0	-0.0791812	-0.0791812	1.1	1.1	1.1	0.5	0.5	0.5	0.5	0.7	0.6	0	0	0	-	Air	100	success	success
71	male	phakia	inferior	2	Group C	+	-	413	+	+	0.522879	0.0457575	0	0	0	0.3	0.3	0.3	0.2	0	0.1	0	0	0	0	0	0	-	Air	48	success	success
70	female	phakia	superior	1	Group A	-	-	261	-	-	-0.0791812	-0.176091	-0.176091	-0.0791812	-0.176091	0	0	0	0	0	0	0	0	0	0	0	0	-	Air	72	success	success
53	male	pseudophakia	superior	2	Group B	-	-	314	+	+	-0.176091	-0.176091	-0.176091	-0.176091	-0.176091	0	0	0	0	0	0	0	0	0	0	0	0	-	Air	80	success	success
